# Supplementary material for: Biodegradation of Petroleum Hydrocarbons by Drechslera spicifera Isolated from Contaminated Soil in Riyadh, Saudi Arabia
Source: Molecules. 2022 Sep 30;27(19):6450. doi: 10.3390/molecules27196450 (PMC9572601; doi:10.3390/molecules27196450)
Supplement: Supplementary file 1 [file molecules-27-06450-s001.zip]

Archive with 1 entries (1 files):
- molecules-1825529-supplementary.pdf
